# Supplementary material for: Feasibility Study for the Development of a Low-Cost, Compact, and Fast Sensor for the Detection and Classification of Microplastics in the Marine Environment
Source: Sensors (Basel). 2023 Apr 19;23(8):4097. doi: 10.3390/s23084097 (PMC10143223; doi:10.3390/s23084097)
Supplement: Supplementary file 1 [file sensors-23-04097-s001.zip]

Archive with 1 entries (1 files):
- sensors-2316305-supplementary.pdf
